# Supplementary material for: TAME 2.0: expanding and improving online data science training for environmental health research
Source: Front Toxicol. 2025 Feb 12;7:1535098. doi: 10.3389/ftox.2025.1535098 (PMC11860945; doi:10.3389/ftox.2025.1535098)
Supplement: Supplementary file 2 [file Table1.xlsx]

## Sheet: Table S1
Table S1. Questions and possible answers for the pre- and post- survey of students who took the UNC graduate-level coursetitled ‘ENVR730: Computational Toxicology and Exposure Science’.
Question	Possible Answers (Score)
Please rate the following items by your level of familiarity: Types of toxicity databases that are available to query	Unfamiliar (1), Somewhat Unfamiliar (2), Neither Unfamiliar or Familiar (3), Somewhat Familiar (4), Very Familiar (5)
Please rate the following items by your level of familiarity: Types of data analysis techniques that can be used to assess exposure and toxicity	Unfamiliar (1), Somewhat Unfamiliar (2), Neither Unfamiliar or Familiar (3), Somewhat Familiar (4), Very Familiar (5)
Please rate the following items by your level of familiarity: Types of exposure databases that are available to query	Unfamiliar (1), Somewhat Unfamiliar (2), Neither Unfamiliar or Familiar (3), Somewhat Familiar (4), Very Familiar (5)
Please rate the following items by your level of familiarity: Types of toxicity and exposure methods that more rapidly assess chemical health effects	Unfamiliar (1), Somewhat Unfamiliar (2), Neither Unfamiliar or Familiar (3), Somewhat Familiar (4), Very Familiar (5)
Please rate your ability to apply the following methods: Basic software (e.g., excel and R script) that can help you organize and analyze data	Uncomfortable (1), Somewhat Comfortable (2), Neither Comfortable or Uncomfortable (3), Somehwat Comfortable (4), Very Comfortable (5)
Please rate your ability to apply the following methods: Basic techniques for visualizing data	Uncomfortable (1), Somewhat Comfortable (2), Neither Comfortable or Uncomfortable (3), Somehwat Comfortable (4), Very Comfortable (5)
Please rate your ability to apply the following methods: Organizing data and analyzing using a breadth of techniques	Uncomfortable (1), Somewhat Comfortable (2), Neither Comfortable or Uncomfortable (3), Somehwat Comfortable (4), Very Comfortable (5)
Please rate your ability to apply the following methods: Learning new tools and analysis methods to tackle any data analysis problem you may encounter	Uncomfortable (1), Somewhat Comfortable (2), Neither Comfortable or Uncomfortable (3), Somehwat Comfortable (4), Very Comfortable (5)
Rate your ability to describe or apply the following: Types of methods that can more efficiently evaluate chemical-disease relationships	Unfamiliar (1), Somewhat Unfamiliar (2), Neither Unfamiliar or Particularly Knowledgeable (3), Somewhat Knowledgeable (4), Knowledgeable (5)
Rate your ability to describe or apply the following: Ways to estimate how much and where a chemical travels throughout the body	Unfamiliar (1), Somewhat Unfamiliar (2), Neither Unfamiliar or Particularly Knowledgeable (3), Somewhat Knowledgeable (4), Knowledgeable (5)
Rate your ability to describe or apply the following: How computational methods can improve our ability to evaluate disease risks resulting from chemical exposures	Unfamiliar (1), Somewhat Unfamiliar (2), Neither Unfamiliar or Particularly Knowledgeable (3), Somewhat Knowledgeable (4), Knowledgeable (5)

## Sheet: Table S2
Table S2. Summary of TAME 2.0 dissemination efforts.
Title	Location	Dates	Audience
Courses
UNC ENVR730: Computational Toxicology and Exposure Science	Chapel Hill, NC	Fall 2023	25 graduate students at the University of North Carolina at Chapel Hill
Workshops
PRogramming for Environmental HEalth And Toxicology (PREHEAT) Retreat	Chapel Hill, NC	Oct 20-21, 2022	30 graduate level trainees at the University of North Carolina at Chapel Hill
High Dimensional Data Workshop	Virtual	March 2022	30 participants spanning undergraduate, graduate, and post-doc trainees across academic universities and government organizations
Research Training Programs
UNC Equity and Environmental Justice Program (QUEST)	Chapel Hill, NC	Summer 2024	15 undergraduate students at the University of North Carolina at Chapel Hill
UNC Future Researchers for Environmental Solutions and Health (FRESH) Outcomes Program	Chapel Hill, NC	June 2024	10 high school students from the Raleigh-Durham-Chapel Hill Metropolitan Area
Conference Presentations
Highlighted at the end of 'Wildfire Health Risks' at the Emerging Contaminants Workshop	Melbourne, Australia	August 14, 2024	Scientists (>500)
Highlighted at the end of 'Wildfires: Evaluating Sufficient Similarities and Identifying Drivers of Toxicity within Complex, Highly Variable Smoke Conditions' at the Society of Toxicology Annual Meeting	Salt Lake City, UT	March 14, 2024	Scientists (>500)
Highlighted at the end of "Application of Machine Learning to Human Clinical and In Vitro Molecular Response Profiles to Unravel Key Mechanisms of Emerging Inhaled Toxicants"	Salt Lake City, UT	March 11, 2024	Scientists (>500)
The inTelligence And Machine lEarning (TAME) Toolkit for Introductory Data Science in Environmental Health	Raleigh, NC	December 16, 2022	Scientists (>500)
Other Presentations
UNC-SRP Data Management and Analysis Methods to “TAME” Data in Environmental Health Research	Virtual	November 12, 2024	20 trainees in the Massachusetts Institute of Technology (MIT) Superfund Research Training Program
Highlighted at the end of 'Wildfire Smoke Mixtures Toxicity Testing' at the U.S. EPA STAR Grantee Progress Meeting	Virtual	October 4, 2023	Scientists (>50)
The inTelligence And Machine lEarning (TAME) Toolkit for Introductory Data Science in Environmental Health	Virtual	July 18, 2023	Scientists (>20)

## Sheet: Table S3
Table S3. Full statistical results comparing student survey responses pre vs. post UNC ‘ENVR730: Computational Toxicology and Exposure Science’. Statistical significance was determined via paired Wilcox test. N = 25 students with matching pre/post results.
	Pre-Course		Post-Course
Question	Mean	Median	Mean	Median	p-value
Level of familarity with toxicity databases	2.28	2	4.76	5	2.3e-05
Level of familarity with data analysis techniques to assess exposure and toxicity	2.92	3	4.52	5	6.1e-04
Level of familarity with exposure databases	2.16	2	4.56	5	3.6e-05
Level of familarity with toxicity and exposure methods for rapidly assessing chemical health effects	2.56	2	4.64	5	5.1e-05
Ability to apply Excel and R script to organize and analyze data	3.4	4	4.56	5	1.4e-04
Ability to apply techniques for visualizing data	4.04	4	4.56	5	1.8e-03
Ability to apply a breadth of techniques for organizing and analyzing data	3.36	4	4.56	5	1.7e-04
Ability to apply new tools and analysis methods to any data analysis problem	3.56	4	4.4	5	3.6e-03
Ability to describe or apply methods to efficiently evaluate chemical-disease relationships	2.52	2	4.32	4	1.5e-04
Ability to describe or apply ways to estimate how a chemical travels throughout the body	2.44	2	4.36	5	2.0e-04
Ability to describe or apply computational methods for evaluating disease risks resulting from chemical exposures	2.48	2	4.52	5	2.5e-05
